# Supplementary material for: Elucidation of the Mechanism of Action of Ginseng Against Acute Lung Injury/Acute Respiratory Distress Syndrome by a Network Pharmacology-Based Strategy
Source: Front Pharmacol. 2021 Jan 20;11:611794. doi: 10.3389/fphar.2020.611794 (PMC7970560; doi:10.3389/fphar.2020.611794)
Supplement: Supplementary file 2 [file datasheet2.xlsx]

## Sheet: Sheet1
Supplementary Datasheet S2 Potential targets for ALI/ARDS treatment by ginseng
ALI/ARDS-related targets		Ginseng targets		Potential targets for ginseng treatment of ALI/ARDS
IL6		ABCB1		TNF
TP53		ABCB11		EGFR
TNF		ABL1		VEGFA
IL10		ACACB		ELANE
EGFR		ACKR3		STAT3
MPO		ACLY		TERT
KRAS		ACP1		F2
IFNG		ACSL3		KIT
TGFB1		ACSL4		AKT1
VEGFA		ADA		CCND1
ELANE		ADH1C		CFTR
STAT3		ADK		ICAM1
TLR4		ADORA1		IL1B
TERT		ADORA2A		JAK2
F2		ADORA2B		IL13
KIT		ADORA3		PIK3CA
ACE		ADRA1A		FLT3
PTEN		ADSL		MTOR
CCR6		AGTR1		NOS2
AKT1		AKR1B1		MMP9
SFTPB		AKR1B10		CDK4
MYC		AKR1C2		HMOX1
NOTCH1		AKR1C3		ALK
CXCL8		AKR1D1		PDGFRB
CDKN2A		AKT1		MDM2
FAS		ALDH1A1		CASP3
SFTPC		ALDH1A2		ESR1
HRAS		ALDH3A1		ABL1
STAT1		ALK		PTPN11
SERPINE1		ALOX5		REN
CRP		ALOX5AP		IL2
TLR2		APOA2		ABCB1
CCND1		APP		NTRK1
THBD		AR		ALOX5
U2AF1		ATP12A		RARB
CFTR		ATP1A1		MAPK1
IL1RN		AURKA		CYP2D6
CTNNB1		AURKB		PTGS2
ICAM1		AVPR1A		MAPK8
NRAS		BACE1		JUN
IL1B		BCHE		FGF2
MIR21		BCL2A1		TKT
CASP8		BCL2L1		PPARG
SERPINA1		CA1		PRF1
FASLG		CA12		G6PD
CTLA4		CA2		SLC6A4
JAK2		CA9		SHH
GATA2		CACNA1C		MAPK3
IL13		CALM1		BCL2L1
PIK3CA		CAPN2		AGTR1
FLT3		CASP3		ESR2
HLA-DRB1		CASP7		KDR
MTOR		CBFB		F10
ERBB2		CCKBR		TOP1
ELN		CCNA2		PIK3CG
SERPINC1		CCNC		IGF1R
ITGAM		CCND1		SELE
FGFR1		CCNE1		HSP90AA1
CDKN1A		CCNE2		CYP3A4
PTPRC		CCNT1		MAPK14
VWF		CCR1		GLS
NOS2		CCR2		MET
MMP9		CCR3		APP
BAX		CD81		CXCR3
ALB		CDC25A		TYMS
APOE		CDC25B		ADA
CDH1		CDC45		CSF1R
CDK4		CDC7		SLPI
HMOX1		CDK1		AR
BRAF		CDK16		RPS6KB1
BDNF		CDK17		PTGS1
NKX2-1		CDK18		NR3C1
INS		CDK2		DHFR
MMP1		CDK3		GRB2
CDKN1B		CDK4		CCR1
WT1		CDK5		IKBKB
SRC		CDK6		ITGAL
NFE2L2		CDK7		CXCR1
MIR126		CDK8		CCR2
STAT5B		CDK9		SYK
CAV1		CES1		ADORA2A
ALK		CES2		CCR3
DNMT3A		CFD		VDR
BRCA2		CFTR		CXCR2
PDGFRB		CHEK1		AURKB
MDM2		CHRM1		CYP2C19
FLT1		CHRM2		SDHB
FOXP3		CHRNA7		CD81
CASP3		CHUK		PPARA
ESR1		CKB		TRPV1
RUNX1		CKM		PLA2G1B
HLA-B		CKMT1A		CYP17A1
MIR223		CKMT1B		PRKCB
SPP1		CKMT2		ATP12A
CSF3		CLK1		SLC6A3
MIR155		CLK2		CHEK1
MTHFR		CLK3		IDO1
ABL1		CLK4		TYR
PRTN3		CNR1		PRKCA
IL4		CNR2		LGALS3
MIR210		COL27A1		RXRB
SMAD4		COX1		PDE4D
EP300		COX2		TACR1
MIR146A		COX3		CNR1
HP		COX4I1		CYP2C9
MIR125A		COX5A		CACNA1C
TNFRSF1B		COX5B		ACP1
CCL2		COX6A2		CTSL
IL2RA		COX6B1		GSK3B
PTPN11		COX6C		DHCR7
PLG		COX7A1		GRIN2A
DNMT1		COX7B		CKB
REN		COX7C		PIK3CD
MIR17		COX8A		ADORA1
NOD2		CRHR1		CYP19A1
CD79A		CRYL1		PTGER4
THPO		CSF1R		ADORA2B
ERCC6		CSNK1E		CRHR1
MPL		CTSB		GLUL
CREBBP		CTSL		PTPN6
PDGFRA		CXCR1		PDPK1
MUC5B		CXCR2		COX5A
MBL2		CXCR3		HTR1A
ADRB2		CYP17A1		SCARB1
HLA-DQB1		CYP19A1		FABP4
RET		CYP24A1		NR3C2
BRCA1		CYP2C19		PDE4B
CSF2		CYP2C9		NR1H4
KMT2A		CYP2D6		PGR
STK11		CYP3A4		PIK3CB
MIR221		CYP51A1		CDC45
CCR5		DGAT1		SHBG
GFAP		DHCR7		HTR1B
FGA		DHFR		CCKBR
HFE		DRD1		CES1
ABCA3		DYRK1B		CHRM1
TSC2		EGFR		PSEN2
IL2		EGLN1		ADSL
TLR3		ELANE		BACE1
F5		ELOVL4		NR1I2
ACTB		EPHA5		FGF1
HLA-A		ESR1		MAOB
APC		ESR2		ADRA1A
MEG3		ESRRG		KCNH2
MIR27A		F10		DRD1
IDH2		F2		ABCB11
IRF1		F7		CKM
ETV6		FAAH		SLC22A6
MIR145		FABP1		BCHE
ABCB1		FABP2		ROCK1
CCL11		FABP3		GAMT
MIR34A		FABP4		ADORA3
CD40LG		FABP5		ALDH1A2
TGFBR2		FABP6		GYS1
GATA1		FADS1		HSD11B2
PLAU		FADS2		OPRD1
SFTPA1		FDFT1		SLC6A2
ITGB3		FECH		TACR2
NTRK1		FFAR1		EGLN1
TTR		FGF1		CA1
BCL2		FGF2		LGALS4
TNFRSF1A		FH		SLC10A2
SFTPA2		FLT3		CHRNA7
ALOX5		FNTA		GRM5
RARB		G6PD		PDE2A
DICER1		GABRA5		AKR1C2
MIRLET7B		GABRB3		PTPN1
CALR		GAK		KDM5C
MAPK1		GAMT		ADH1C
PDCD1		GATM		S1PR3
NOS3		GCK		GPBAR1
COMT		GINS2		HTR2B
MIR15A		GINS4		CA2
IKZF1		GLI1		KIF11
MIR150		GLRA1		FAAH
IDH1		GLRA2		GABRB3
TNFRSF10B		GLRA3		NR1I3
RAD51		GLS		CNR2
HLA-DQA1		GLS2		PAK1
MIRLET7E		GLUL		BCL2A1
TERC		GPBAR1		ROCK2
CYP2D6		GPR18		SLC6A8
IL17A		GPR55		CHRM2
IFIH1		GPRC5A		FH
ERBB3		GRB2		COX4I1
CCN2		GRIA2		FADS1
CAT		GRIN2A		HCRTR1
PTGS2		GRM1		SIRT2
BCR		GRM5		GRIA2
ENO2		GSK3A		RORC
CFH		GSK3B		COX7B
SAA1		GUCY1A2		MAPK11
MAPK8		GYS1		COX8A
IL18		HAO1		PREP
SERPINA3		HCAR2		GCK
JUN		HCRTR1		GLS2
CXCR4		HCRTR2		COX6B1
MIR335		HMGCR		RORA
EGF		HMOX1		SRD5A1
IL7R		HPSE		FABP6
SFTPD		HSD11B1		CKMT2
CD28		HSD11B2		HAO1
RAF1		HSD17B1		MTNR1A
F3		HSD17B2		SIGMAR1
NF1		HSD17B3		GABRA5
CD19		HSD3B1		GLRA3
HIF1A		HSD3B2(
ITGB2		HSP90AA1
MIR30D		HTR1A
HGF		HTR1B
CD4		HTR2B
FGFR3		HTR6
MIR195		ICAM1
ENG		IDO1
TGFBR1		IGF1R
MIR30E		IKBKB
MIR34C		IL13
EDN1		IL1B
NLRP3		IL2
JAK3		INCENP
GSTM1		INMT
IGF1		IRAK4
FGF2		ITGAL
RYR1		ITK
TIMP1		JAK2
C3		JUN
NGF		KCNA3
TKT		KCNH2
CXCL12		KDM2A
FCGR2A		KDM5C
PML		KDR
H19		KIF11
PRKN		KIT
PPARG		LCK
BMP2		LGALS3
MIR483		LGALS4
PRF1		LGALS8
GDNF		LGALS9
RELA		LIMK2
HMBS		LPCAT1
G6PD		LSS
BCOR		MAOB
SOD1		MAP2K1
MYH11		MAP3K14
MIRLET7D		MAP3K8
CSF3R		MAPK1
MIR29B1		MAPK10
SETD2		MAPK11
GPT		MAPK14
SMAD3		MAPK15
CPT2		MAPK3
CD8A		MAPK7
LTA		MAPK8
CCL5		MAPK9
IL1A		MCM10
SELP		MDM2
LCN2		MDM4
SLC6A4		ME1
CXCL10		ME2
MIR378A		ME3
FN1		MET
EPO		MGLL
CFI		MKNK2
PDGFB		MLNR
TGFB2		MMP9
MMP2		MTNR1A
ABCC1		MTNR1B
ANXA5		MTOR
CYP1A1		NLK
C4A		NOS2
ADAMTS13		NPC1L1
PARP1		NR0B1
CR1		NR1H3
B2M		NR1H4
GP1BA		NR1I2
IL5		NR1I3
MIR127		NR3C1
SHH		NR3C2
TNFRSF13B		NR4A2
MYLK		NTRK1
MUC1		OPRD1
HMGB1		P2RX3
CYCS		PAK1
MAPK3		PDE10A
TAP1		PDE2A
HLA-DPB1		PDE3A
NFKB1		PDE3B
BCL2L1		PDE4B
TLR5		PDE4D
MIR144		PDGFRB
AGTR1		PDPK1
LOX		PFKFB3
GBA		PGGT1B
COL1A1		PGK1
F8		PGR
TRAF3		PHF8
SCGB1A1		PIK3CA
MIR331		PIK3CB
ESR2		PIK3CD
CALCA		PIK3CG
CD44		PIM1
GSTP1		PIM2
NPPB		PLA2G1B
PLAT		PLK1
AVP		PLK3
MECP2		PLK4
DKC1		POLB
CCL3		PPARA
HLA-C		PPARD
GJA1		PPARG
BAP1		PPM1A
KDR		PPP1CC
FLNA		PREP
FBN1		PRF1
TTN		PRKCA
FIP1L1		PRKCB
AGT		PRKCE
EPOR		PRKCG
CD274		PRKCH
LMNA		PRKCQ
MYD88		PRKDC
ACTA2		PSEN2
LPL		PTAFR
IGF2		PTGER2
CD36		PTGER4
EIF2AK3		PTGES
TGFB3		PTGFR
H2AC18		PTGS1
SETBP1		PTGS2
MAPT		PTPA
IL3		PTPN1
IL1R1		PTPN11
IFNA1		PTPN2
XDH		PTPN6
COL3A1		PTPRF
CASP9		PYGL
F10		RARA
IRF3		RARB
CD34		RARG
FGFR2		RARRES1
FGF7		RASGRP3
CSF2RA		REN
CHAT		RHAG
S100B		ROCK1
BCL6		ROCK2
ICOSLG		RORA
PMS2		RORC
EZH2		ROS1
MIR200C		RPS6KA3
MB		RPS6KA4
CSF1		RPS6KB1
ABCG2		RXRA
MALAT1		RXRB
NOTCH3		RXRG
FOS		S1PR1
GAPDH		S1PR2
GATA4		S1PR3
PSMB8		SC5D
LEP		SCARB1
KRT18		SCD
MCL1		SCN9A
TOP1		SDHB
TNFSF10		SELE
TBK1		SERPINA6
MIR93		SERPINB7
ACTC1		SHBG
PMP22		SHH
BIRC5		SIGMAR1
LAMB3		SIRT2
DSP		SLC10A2
TINF2		SLC16A1
PIK3CG		SLC16A12
SOD2		SLC22A6
VCAM1		SLC28A2
CYP2E1		SLC5A1
NPPA		SLC5A2
KITLG		SLC6A2
STAT6		SLC6A3
HAMP		SLC6A4
IGF1R		SLC6A8
MIR142		SLC8A1
CIITA		SLC9A1
DNASE1		SLPI
MIR197		SMO
PLA2G6		SORD
MME		SRD5A1
NAGLU		SRD5A2
COPA		STAT3
MUC5AC		STK16
MIR143		SYK
HADHA		TACR1
SELE		TACR2
HSP90AA1		TBXAS1
EPX		TERT
CYP3A4		TKT
MIR29C		TNF
HYDIN		TOP1
FANCA		TOP1MT
DMD		TOP2A
SOX9		TOP2B
MIR185		TOP3A
ANGPT1		TOP3B
MYCN		TRPV1
MAPK14		TTK
PLAUR		TYMS
HDAC9		TYR
EDNRB		UGT2B7
ATRX		UPP1
GLS		VDR
BMPR2		VEGFA
BMP6
MIR205
SST
TNNI3
MIR19A
ANGPT2
HTR2A
RNASE3
ANPEP
MIR10A
IL15
SERPINH1
GNAS
MET
LPP
MIAT
MIR183
TH
ACTA1
PRKAR1A
ITGA3
APP
TLR9
MIF
MIR182
ACP5
PIK3C2A
CXCR3
POMC
PTCH1
HBB
CST3
CREB1
TYMS
GZMB
SLC11A1
COL2A1
IL7
CCL4
BCL10
DDX58
OTC
TNNT2
THY1
SMC1A
MIR222
MIR193B
SOX2
SELL
MBP
IL33
MYH7
MIR424
TAC1
NFKBIA
ADA
MIR25
FOXO3
CTCF
AGER
MIR30A
CASP1
CD14
FCGR2B
AQP4
CXCL1
MSH2
PF4
NOP10
ERCC5
NHP2
KNG1
ALAD
KDM4C
PRODH
CSF1R
SLPI
ACHE
HOTAIR
SLC22A4
CD40
IGFBP3
CXCL9
ALDH2
AR
MIR31
GP6
RPS6KB1
SRSF2
C1S
GAA
COL1A2
UCHL1
PTGS1
SH2D1A
MPZ
TF
NR3C1
TFRC
CP
CD80
PTX3
MMP3
IGHMBP2
LAMC2
CTSG
PECAM1
PRKG1
GNB1
C4B
RHOA
HSPB1
MMP8
HSPG2
DHFR
GRB2
APEX1
RPS14
TIMP2
GUSB
ARG1
GRIN2B
IL6ST
BSCL2
SCNN1A
CLEC7A
PTHLH
STAT5A
EPHX1
MIR204
IRF7
SIRT1
PLA2G7
THBS1
ADIPOQ
CCR1
SLC17A5
GSTT1
IKBKB
NEU1
TCIRG1
CCL17
GLI3
SMARCA4
MIR23A
MIR22
CEACAM5
ITGAL
MIR140
IKBKG
CXCR1
ADM
LBP
NTRK2
VHL
HSPD1
CYBB
FLG
CCR2
SYK
SERPINF2
ADORA2A
SLC4A1
GSN
MIR338
ENO1
PIGN
PRL
CCR3
MTR
CXCL2
PTK2
IFNB1
CD86
RPL5
VDR
AKT2
KRT7
CDKN3
KRT5
ADA2
SCNN1B
NRP1
MIR423
LYN
ZIC3
ERF
APRT
CD33
ITGA4
SMPD1
VIM
HSPA4
SCNN1G
HAVCR2
GGT1
VIP
PRDM16
IL11
CXCR2
HLA-G
MIR27B
TRPV4
CACNA1A
ERBB4
IL9
MAP2K7
CASR
MIR125B1
MIR15B
TXN
S100A9
NPC1
DRD2
IRF8
NOS1
BMP4
RUNX2
LEPR
SOD3
ITGAX
EPRS1
TEK
HNF4A
NRG1
TNFRSF10A
LRP2
IL2RB
MIR23B
AURKB
CHKA
POLG
LTF
CYP2C19
GSR
DMBT1
NPC2
MIR708
HBA2
GPC3
APOH
TRAF6
MGP
FHL1
S100A8
SERPINB1
IL6R
CCK
TRIP4
PSEN1
WNK1
FANCD2
KRT8
MIR342
SOCS3
CASP2
FKRP
CISH
DNTT
SMARCB1
CD55
MIR455
IREB2
FCGR3A
PYGM
SDHB
NEK9
MYH6
TYMP
MIR28
AGTR2
PPBP
MIR615
SH2B3
CCL18
CDH2
FBXW7
TNFSF11
VDAC1
CYP1B1
CD81
PPARA
BGLAP
PICALM
IFNA2
LBR
CCR7
GAST
MVK
CD38
TRPV1
APOA1
SPINK1
JAG1
HBA1
PLA2G1B
PON1
LACTB
AFP
CYP17A1
MIR20A
STAR
GHRL
FOXO1
C5
TOR1A
CXCL5
PLA2G2A
MIR582
IL12B
WDR19
SDHD
PKD1
ASAH1
WFS1
MUC16
TBX4
MEGF10
RUNX3
PDE4A
MTAP
MIR214
GAS5
DES
CR2
TLR1
MIR148A
C5AR1
H2AX
TBX1
CDX2
TGIF1
LIF
RAC1
MIR532
MIR200B
OFD1
FGF23
SOX10
TNFRSF11B
HSPA8
SPI1
EIF4E
SCARB2
KRT19
PDE5A
TNFSF13B
DDX3X
CLU
NPY
SELENON
MEIS1
ENPP2
GLA
LAMA2
PRKCB
NR1H2
MIR30B
EIF4EBP1
SCN5A
MIR122
IFNAR1
C1R
PDGFA
PLCB1
RAG1
CD5
FLNC
ATP12A
PSMB9
NOTCH2
CAMP
MIR141
GALNS
IL12A
SMAD2
NGFR
SOCS1
ANXA2
SLC6A3
GLI2
FGF10
ITGAV
CRH
CC2D2A
ACE2
MARS1
CYBA
CHGA
TGFA
F2R
ADAMTSL1
CHEK1
KLRK1
TUBB
RYR2
KRT14
FCGR1A
TNFRSF8
TMEM67
TNFSF4
ATP4A
CDKN1C
MIR146B
HCRT
CS
SNCA
PRSS1
PPIG
NEB
HNMT
RPS19
NPHP3
CX3CR1
CSF2RB
FMR1
GUCY2C
CD69
SLC40A1
CCL22
SMN1
CEBPB
IDO1
ABCC3
DPYSL5
CTSK
SDC1
RMRP
TYR
TPMT
MIR99A
TLR6
SQSTM1
AIRE
SLC9A3
HSPA1A
PSMD4
HSPA5
CD247
MSLN
HDAC4
FBLN5
ANKRD26
PRKCA
BMP7
FANCC
LRRC56
SCN1A
ACADVL
HRH2
COL5A1
SPARC
OPRM1
FOXM1
NEK8
TREM1
SH3TC2
DOK7
MIR26A1
LGALS3
CABIN1
IL4R
BPI
NTF3
PI3
IFT140
KEAP1
IFNGR1
IL17F
LITAF
CACNA1B
NLRC4
HABP2
HTR3A
GABRD
RXRB
IFT80
ACKR1
ADCY10
SRP54
DCN
SCN1B
CHRM3
FGFR4
DEFB4A
CPOX
SIRT3
PLCG1
PDE4D
CBS
DOCK8
CEP290
MIR200A
MIR24-1
TACR1
EDNRA
CNR1
CASK
PGF
KCNA1
CYP1A2
ASL
S100A4
NLRP12
SLC2A10
ATP2A2
VAV1
SMAD7
STX1A
RPS26
MPV17
SMN2
CADM1
TGM2
GJB2
PTK2B
NABP1
IL3RA
WARS1
CYP2C9
GNRH1
GC
LAMA4
MLH1
IL22
CLEC12A
CD59
KIF1A
CACNA1C
RPS3A
GYPA
H4-16
CRKL
MASP2
BAK1
ECE1
SULT1A3
MIR186
NEFL
FANCB
ACP1
GARS1
TLR7
MMP13
PTH
MIR192
NTRK3
PKD2
PROCR
NES
CTSL
CCL26
ADAMTS2
IL12RB1
AKT3
ABCA1
ABCC2
LYZ
IL18R1
HDAC2
YAP1
CD163
RPS27A
LAMA3
RPS24
IVD
TCN2
NIPBL
TCTN2
GSK3B
GAL
ETFDH
SDHA
EVC
DCTN1
TLR8
DHCR7
ADAM17
GCG
TYK2
SMC3
CNTNAP2
CALB2
PPARGC1A
MIR30C1
GRIN2A
EHMT1
AQP1
MIR10B
TLR10
PSMA6
RBP4
CKB
SERPINB2
PIK3CD
STAT2
MIR139
ADORA1
ADRB1
HAX1
MAOA
GH1
MAG
CD209
MUC4
MX1
NFIX
TREM2
TCF7
SERPINA7
MKS1
MIR151A
NCOA2
GATA6
COL18A1
CCL20
STK36
BGN
LPA
PHOX2B
TK2
ARID1A
VEGFD
PROC
LUC7L2
SLAMF1
ERCC4
PRX
F12
RPS6
TBX21
PRPS1
CFP
SKP2
SCN11A
CDC42
ELMOD2
VEGFC
SCN2A
DPP4
SHC1
IL10RA
CAPN3
CYP7A1
OXT
SDHC
TSHR
MIRLET7I
ADCYAP1
ALPL
CMA1
P2RX7
ISG15
PSAP
MYO18B
NF2
SAT1
LRBA
TSR2
NSUN2
PLEC
DKK1
PKLR
TARDBP
EZR
UGT1A1
HNF1A
MIR212
LY96
HBG2
DARS2
EGR2
S100A12
ATR
LIPC
EFEMP2
RTN4
CYP19A1
AGPAT2
CD68
IRS1
RHOB
VPS13A
PTGER4
IARS2
CYP2B6
CD27
ADORA2B
CD2
TG
CRHR1
B9D1
BCS1L
CPS1
NKX2-5
CTSD
BECN1
PRDX4
MATR3
SAMD9
MIR154
GLUL
LAMA1
PTPN6
ANXA1
NAMPT
TFPI
IRAK1
PXN
MOG
ANKH
SCT
H4C1
CHD7
TPO
PRSS2
CCL7
PEPD
RPL11
PLOD1
MRAP
GRN
ECHS1
PDPK1
FLNB
ACVR1
SLC1A2
COX5A
CDH5
ALDH7A1
TJP1
BSG
HTR1A
AGO2
KCNJ5
TPH1
EPAS1
NDUFS4
SMARCC2
COL5A2
PLA2G4A
COL11A1
KLK3
PRDX5
KCNQ1
USP7
PES1
NDUFA5
DBH
PAPPA
PSMD5
ACAN
BDKRB2
SEPTIN9
ABCC9
HMGCL
IGFBP1
PRNP
POGZ
MIR375
DNAI1
TIRAP
SCN8A
HADHB
H4C8
COL11A2
SCGB3A2
SCARB1
GNB3
MUC6
H4C3
ALPP
HRH1
GCH1
ARSB
LRP1
FUS
FABP4
PTGER3
ODC1
CXCL11
CCN1
INPPL1
NFKBIL1
KCNB1
TSPO
GLB1
WDR35
MYPN
FTL
RBP1
TBX6
KIF1B
PVALB
NR3C2
TGM1
SUOX
ACADS
MIR100
COX10
H4C9
SUFU
H4C2
C3AR1
DNAH8
H4C15
COQ7
SOX4
PDE4B
UQCRFS1
PRDX3
MFN2
SREBF1
RPGR
PLA2G10
LMOD3
H4C13
ATF6
NR1H4
PGR
STXBP1
TICAM1
ALDH18A1
TNC
CTTN
NRXN1
F2RL1
LRRK2
DNM1L
ADCY5
JUP
CRYAA
PUF60
FURIN
SYNE1
H4C11
RELB
H4C6
PLP1
AQP2
INVS
CD47
TPI1
IFT172
AUTS2
FKBP5
PIK3CB
ATAD1
CDC45
BOLA3
PDPN
SLC13A3
SLC12A6
SLC20A2
ACAD9
ADAR
ARSA
IL10RB
WWOX
KRT10
ETFA
NAA50
SULT2B1
AQP5
RHOBTB2
COX15
DDX1
APTX
MSN
SHBG
HTR1B
H4C12
TRPV3
CDC6
H4C14
LTB4R
GAD1
PON2
DEFB1
LAMP2
H4C5
CANX
RAG2
PITX2
GJC2
B4GALT7
SI
MMADHC
AGRN
REG3A
JMJD1C
FYN
CCKBR
NAB2
VCP
GABRG2
MYOG
LAMB1
FLII
TNNT1
SIK1
RAB7A
CES1
NPHS1
BTD
SNAI2
MIR135B
CHRM1
SOX17
GJA5
SGK1
DDC
GPR35
VRK1
PARK7
SLC22A5
MIR101-1
AIMP2
NNMT
RICTOR
FCER2
CRLF1
COL9A3
TIA1
AIFM1
SP110
LTBP4
NDRG1
PSEN2
ADSL
ADAMTS4
DNAL1
RAPGEF3
CRLF2
ATP7A
YARS1
DLL1
FANCL
ASPRV1
GNLY
UCP2
MYL1
HPX
SNRPN
BACE1
CLN3
FKTN
OLIG2
ACADM
MMP14
PRKAA1
NR1I2
PAH
NT5E
FGF1
TRMT10C
MGAM
SERPINF1
PKM
ZMPSTE24
MORC2
TEF
CARD9
TFF3
KIDINS220
ZNF469
PSMA7
MAOB
SYT1
HADH
ABCA12
MMACHC
AFF2
BPIFA1
IFNGR2
TUBB1
SLC35C1
DCX
GHRH
ADRA1A
KCNJ11
P4HB
DHPS
KCNQ2
GLRX
ICAM3
DNM1
KCNH2
DRD1
ABCB7
CD3D
DDIT3
MCM2
NPS
EPHX2
MIR132
WASHC5
ABCB11
NCL
SPAG6
KLF2
CKM
CHRNA1
HMGA2
FGD4
PTH1R
SLC25A4
FOLR1
DAG1
CXCL6
AIF1
PCCB
VKORC1
PCDH19
SERPING1
LTBP3
ULK1
KRT16
ATP2C1
ZFPM2
AHI1
MIR224
CCL1
SAA2
NEFH
ENTPD1
HCK
SLC2A4
PSMA1
TRPM8
GOT2
SLC22A6
CD2AP
SLC26A1
INHBA
FTO
ATP1A3
BCHE
LPO
CSTB
KCNAB2
TMPRSS2
SOST
GDAP1
LIFR
ATP8B1
KL
GAD2
FOXC2
INHA
SLC22A3
ATP1A2
G6PC
OPTN
ORC1
ROCK1
FANCG
NHLRC1
DDX39B
CCL13
IHH
MAP1B
RELN
CTSC
EPHA4
GAS1
PAFAH1B1
IFT88
SKP1
PLEK
GNPTAB
GAMT
CLCN5
REL
LRP8
COL7A1
FTH1
ALMS1
MIR106A
TWIST1
GPX1
TUBB4A
CSNK2A1
PINK1
WRNIP1
KRT1
ADORA3
DCAF8
TPM3
P3H2
OGA
DGUOK
CTRL
TPT1
HELLS
PSMB4
SLC9A3R2
ADAM10
INSR
NEDD4
PC
GJB1
BBS2
MIR345
MTRR
EIF6
TCF20
PRDX1
KIF3A
CERS1
SMARCA2
GALNT3
CTSA
ANG
PSMB5
MIR374A
CTNND1
PCCA
TXNRD2
CD177
CNTNAP1
MMD
IRAK3
GDF5
IFT122
RBX1
FGF8
EIF4G1
VCL
MBTPS2
TCOF1
RHNO1
SURF1
ABCB4
MYH8
ALDH1A2
IFT81
MIR129-1
CAV3
RHOD
RPA1
FOXP2
SIN3A
FXN
NPSR1
SLC18A2
IBSP
ADCY9
ACIN1
ILK
PCSK6
KCNA2
GYS1
LTB
PDSS2
MTM1
VCAN
APOC2
ATF3
CAVIN1
NALCN
DNAAF5
APOD
UBC
UBE3A
CDH23
LIMK1
SLC25A15
BBS1
ETFB
HCCS
HSD11B2
NR5A1
NPHP4
ADNP
DLST
ARSH
SPG7
OCLN
SOCS2
SLC18A3
IFT20
FST
GYPC
S100A10
REV3L
IVNS1ABP
TNFRSF6B
H6PD
NDUFA6
SLC12A1
PSMD14
ORAI1
GPHN
UCP1
GABBR1
PPM1D
BID
IGF2R
MAX
DNAAF1
SYNGAP1
MCOLN1
MAP3K5
AMPH
GTF2I
NDUFS3
VSX1
CFL1
CLCN2
MICB
IL36G
RAP1A
CRYAB
UGCG
MYL2
CLDN4
SRP72
DUSP1
ICAM2
LIPA
AKR1A1
RBFOX3
OPRD1
AARS1
NAIP
TRPA1
ABCC6
ABCC8
SOX5
SMAD1
G6PC3
NR4A1
SLC6A2
MCM4
HSD17B10
ATP13A2
HDC
RPS6KA1
ATP6V0A2
NAT9
HNRNPA1
USP4
IFITM3
EBF3
SOX18
SLIT1
APLN
FEN1
HLCS
AP1S2
DPAGT1
PNOC
WNT1
TACR2
EGLN1
LAMP1
CACNB1
PRKAA2
AMPD1
NPPC
MAN1B1
IMMT
DYSF
NDUFV1
TRH
CA1
RPL7A
CDC25C
CUL1
UBE2A
ATP1B1
NDUFS2
ZNF23
COL9A2
JRK
ELAVL4
CAPN1
PLXNA2
TMEM43
ZIC2
EFTUD2
SETD5
RIPK2
ORC6
LRP5
ACOX2
TAGLN
NDUFA13
ALOX12
COX4I2
NMD3
VANGL1
CGB3
NDUFAF2
FGR
ARHGEF10
RPL6
TEKT3
KRT17
TRAPPC9
CDH3
LGALS4
SUMF1
DNM2
SLC10A2
NOX1
PDSS1
SCN3A
PPP2CA
GABBR2
HUWE1
NR0B2
HAS1
ABCA7
FPR1
ALDH9A1
NDUFV2
CHRNA7
LFNG
PRDX6
AHSG
MST1R
GRM5
SPTBN1
SLC6A19
GLP1R
FASN
NDUFA1
PDE2A
RRM2B
PTK7
ENPP1
ESM1
SERPINE2
GCLC
DHODH
DDIT4
MRC1
NOG
IQGAP1
DDX5
PSORS1C1
SERPINA4
SLC4A4
B4GALNT2
HCP5
NR2F2
PSMC6
LSG1
MAPKAPK2
TRIM8
DST
SLC25A6
SLC10A1
OPRK1
NDUFS6
NDUFAF1
TBCD
PRSS8
TMEM126B
MIR675
NDUFS8
SMPD2
AKR1C2
CRK
DYNC1H1
SETX
SLCO1B1
ADH1B
HCN1
PTPN1
BCL2L13
BCL3
COLQ
GMNN
SPINT2
MAN2B1
KLKB1
CERS3
AGA
SOAT1
HMOX2
TWNK
MASP1
PVR
NDUFS1
RAD21
PDYN
GLDC
FOSL1
FAM20C
AHSP
MCCC1
CLDN3
POR
RPTOR
CTDP1
MTMR3
SYNM
STK33
MSX2
NPR1
FMO3
LAMB2
SPHK1
EEF2K
P2RY2
PODXL
ECM1
SLC11A2
CPT1A
COL6A1
MED12
MCM5
COQ2
CDT1
TRIM24
JUNB
A2M
GM2A
KDM5C
SCN4A
FGF9
KLF5
MADD
FOXL2
BLZF1
SNAP25
PPP3CA
RAB7B
ASPH
PRKCSH
IL1RAP
TUBB3
COL17A1
CFAP410
DAB2
FLAD1
NECTIN1
OGDH
CCL8
RIPK3
MSTN
MKKS
NDUFB3
DRD4
HYAL2
DPP6
SDHAF2
PTPRU
HBE1
CXADR
CLN6
GAR1
RNF168
GPX4
NDUFB11
ACTN3
MUC2
PSMD2
LYVE1
GJB6
HTT
ASIC1
STOM
XK
PSMD12
MMUT
COL6A3
DLD
HOXA1
ANKRD1
SNRPB
ELAVL1
PER2
SLC19A3
NPR3
BMP1
GBE1
HLA-E
VAPB
BTLA
PTGDR
VASP
FMN1
RFC2
PRPH
CD83
TIMMDC1
HDAC8
TGFBR3
ADH1C
PTBP1
TIMM8A
SDHAF1
ADAT3
MLXIPL
DYNLL1
PRRT2
RHEB
SLC5A7
ATG16L1
DEPTOR
MATN1
CRAT
ST3GAL3
KLK1
MFN1
GRIA1
PCSK5
NDUFB9
PLOD2
SPTA1
ETV5
COG7
S1PR3
TFPI2
MYBPC3
ADCY6
RGS2
MIR503
ALOX12B
NDUFAF3
HEXA
ALX3
TBCE
PSMC4
TUBA1A
MMP28
NDUFS7
EMD
FNDC5
CHKB
CRBN
FBP1
NEDD9
STC1
BAZ1B
GGCX
COL9A1
TPM2
ADRA2A
IL27
IRF6
GPBAR1
STK39
NPHS2
HTR2B
CA2
VAMP2
NARS2
HGS
PLCB4
IL1R2
GPC1
CYP4F22
WASF2
ARNTL
CEBPD
NDUFAF5
KIF11
HSP90AB1
ABT1
EMP2
PCNT
ACTN2
CA4
HP1BP3
PDHA1
SPTLC2
SIM1
SLC25A13
ADGRG1
FAAH
ATXN2
PLTP
GABRB3
SLC25A24
CCDC78
NDUFA11
ASAH2
COL6A2
ARSG
EFNB2
LTBP2
SLIT3
NR1I3
[truncated: 542 more rows]
