# Supplementary material for: Elucidation of the Mechanism of Action of Ginseng Against Acute Lung Injury/Acute Respiratory Distress Syndrome by a Network Pharmacology-Based Strategy
Source: Front Pharmacol. 2021 Jan 20;11:611794. doi: 10.3389/fphar.2020.611794 (PMC7970560; doi:10.3389/fphar.2020.611794)
Supplement: Supplementary file 4 [file datasheet4.xlsx]

## Sheet: Sheet1
Supplementary Datasheet S4 The topological feature values of the key targets in Compound-Target-Pathway network
Target name	AverageShortestPathLength	BetweennessCentrality	ClosenessCentrality	Degree
STAT3	2.12222	0.103357	0.471204	24
VEGFA	2.25556	0.0743173	0.44335	23
FGF2	2.23333	0.0707757	0.447761	22
PIK3CA	2.01111	0.0675434	0.497238	22
MAPK1	2.05556	0.0521014	0.486486	21
IL2	2.38889	0.0406507	0.418605	21
AKT1	2.1	0.0450675	0.47619	19
MAPK3	2.12222	0.0387928	0.471204	18
PIK3CD	2.1	0.0388106	0.47619	18
HSP90AA1	2.54444	0.0247079	0.393013	15
BCL2L1	2.52222	0.0226671	0.396476	14
MAPK14	2.34444	0.022516	0.42654	14
MAPK8	2.23333	0.0272481	0.447761	14
MTOR	2.34444	0.0191715	0.42654	11
PRKCA	2.45556	0.01371	0.40724	11
TNF	2.5	0.0161476	0.4	10
EGFR	2.5	0.0068692	0.4	9
JAK2	2.43333	0.00962567	0.410959	8
KDR	2.5	0.0111001	0.4	8
JUN	2.67778	0.00864639	0.373444	8
CCND1	2.5	0.00920524	0.4	7
GSK3B	2.56667	0.00496868	0.38961	7
RPS6KB1	2.63333	0.00381408	0.379747	6
SYK	2.56667	0.00437914	0.38961	6
PTGS2	2.63333	0.00835444	0.379747	6
ADORA1	2.5	0.0096133	0.4	6
MDM2	2.63333	0.00338008	0.379747	5
IL1B	2.98889	0.0033681	0.334572	5
CNR1	2.65556	0.00350299	0.376569	5
PPARG	2.58889	0.0115551	0.386266	5
KIT	2.81111	0.00089955	0.355731	4
NOS2	2.76667	0.00191579	0.361446	4
PTPN11	2.81111	0.00223443	0.355731	4
PPARA	2.87778	0.016454	0.34749	4
CDK4	2.78889	0.0005399	0.358566	3
CASP3	2.9	0.00065379	0.344828	3
IL13	3.03333	0.00213919	0.32967	3
HTR1A	2.7	0.00179649	0.37037	3
CFTR	3.38889	0.00778425	0.295082	3
ICAM1	3.25556	0.00025672	0.307167	2
MMP9	2.85556	0.00056868	0.350195	2
DRD1	3.14444	0.0013611	0.318021	2
CCR2	3.07778	0.00040439	0.32491	2
CXCR2	3.01111	0.00036674	0.332103	2
CXCR3	3.01111	0.00062819	0.332103	2
ADRA1A	3.21111	0.00101131	0.311419	2
