# Supplementary material for: Elucidation of the Mechanism of Action of Ginseng Against Acute Lung Injury/Acute Respiratory Distress Syndrome by a Network Pharmacology-Based Strategy
Source: Front Pharmacol. 2021 Jan 20;11:611794. doi: 10.3389/fphar.2020.611794 (PMC7970560; doi:10.3389/fphar.2020.611794)
Supplement: Supplementary file 5 [file datasheet5.xlsx]

## Sheet: Sheet1
Supplementary Datasheet S5 The vina scores of 25 identified compounds and STAT3, VEGFA, FGF2, PIK3CA, MAPK1 and IL2 (Kcal/mol)
Compound	STAT3	VEGFA	MAPK1	FGF2	IL2	PIK3CA
	6njs	4kzn	6slg	4fgf	1m47	6oac
16-Oxoseratenediol	-7.6	-7.4	-8.9	-7.6	-7.9	-8.4
Galactonic acid	-4.2	-4	-4.6	-4.3	-3.8	-4.6
Ginsenoside F3	-6.3	-5.9	-6.6	-5.8	-7.3	-7.2
Ginsenoside I	-6.4	-6	-6.5	-6.5	-5.6	-6.3
Ginsenoside Ra1	-6.4	-6.2	-7.1	-6.4	-6.4	-6.8
Ginsenoside Rb1	-6.2	-6	-6.5	-6.1	-5.9	-6.9
Ginsenoside Rb2	-7.8	-6	-6.9	-6.2	-5.8	-6.9
Ginsenoside Rb3	-6.5	-5.6	-7.4	-6.2	-5.6	-6.9
Ginsenoside Rd	-6.5	-5.6	-5.9	-5.7	-6.3	-7
Ginsenoside Rd1	-6.9	-7.2	-6.9	-6.6	-6.8	-6.8
Ginsenoside Re	-6.7	-6.1	-6.7	-6.2	-6.6	-7.6
Ginsenoside Rf	-6.3	-6.3	-6.6	-6.4	-6.3	-7.6
Ginsenoside Rg1	-6.4	-5.6	-6.9	-5.3	-5.4	-5.9
Ginsenoside Rg2	-6.8	-6.6	-8.1	-6.6	-7.4	-8.3
Ginsenoside Rg3	-7.4	-6.2	-7.8	-7.8	-7.3	-8.2
Ginsenoside Rg6	-7.4	-6.7	-8.5	-7.4	-7.2	-8.2
Ginsenoside Rh2	-7	-6.1	-7	-6.1	-6.4	-7.2
Ginsenoside Rh4	-6.9	-6.5	-8.7	-6.9	-6.8	-7.8
Ginsenoside Rk3	-6.3	-6	-8.9	-6.9	-6.6	-7.9
Ginsenoside Ro	-8	-7.5	-7.9	-7.6	-7.1	-8.3
Ginsenoyne C	-4.8	-4.4	-5.6	-5	-5.1	-5.9
Maleic acid	-3.7	-3.4	-4	-3.7	-3.5	-4.4
Panaxadiol	-6.3	-5.9	-7.8	-6.5	-6.7	-7.7
Panaxatriol	-6.2	-6	-7.6	-6.5	-6.6	-7.2
Vina ginsenoside R1	-6.9	-6.5	-8.6	-7.4	-6.7	-8.3
